# Supplementary material for: Saxifraga zhiminiae (Saxifragaceae), a new species from Xizang, China
Source: PhytoKeys. 2026 Apr 30;274:117–27. doi: 10.3897/phytokeys.274.183653 (PMC13153806; doi:10.3897/phytokeys.274.183653)
Supplement: XML Treatment for Saxifraga zhiminiae [file phytokeys.274.183653-treatment1.xml]

<!DOCTYPE tp:taxon-treatment
  PUBLIC "-//TaxonX//DTD Taxonomic Treatment Publishing DTD v0 20100105//EN" "tax-treatment-NSO.dtd">
<tp:taxon-treatment xmlns:tp="http://www.plazi.org/taxpub"><tp:treatment-meta><kwd-group><label>Taxon classification</label><kwd>
                <named-content content-type="kingdom">
                  <named-content content-type="taxon-name">
                    <named-content content-type="kingdom">Plantae</named-content>
                  </named-content>
                </named-content>
              </kwd><kwd>
                <named-content content-type="order">Saxifragales</named-content>
              </kwd><kwd>
                <named-content content-type="family">Saxifragaceae</named-content>
              </kwd></kwd-group><mixed-citation publication-type="journal"><person-group><name><surname>Zhang</surname><given-names>Xin-Jian</given-names></name><name><surname>Zhao</surname><given-names>Ming-Xu</given-names></name><name><surname>Zhu</surname><given-names>Xin-Xin</given-names></name><name><surname>Xu</surname><given-names>Bo</given-names></name></person-group><article-title><italic><tp:taxon-name><tp:taxon-name-part taxon-name-part-type="genus" reg="Saxifraga">Saxifraga</tp:taxon-name-part> <tp:taxon-name-part taxon-name-part-type="species" reg="zhiminiae">zhiminiae</tp:taxon-name-part></tp:taxon-name></italic> (<tp:taxon-name><tp:taxon-name-part taxon-name-part-type="family" reg="Saxifragaceae">Saxifragaceae</tp:taxon-name-part></tp:taxon-name>), a new species from Xizang, China</article-title><source>PhytoKeys</source><day>30</day><month>04</month><year>2026</year><volume>274</volume><fpage>117</fpage><lpage>127</lpage><pub-id pub-id-type="doi">10.3897/phytokeys.274.183653</pub-id></mixed-citation></tp:treatment-meta><tp:nomenclature><tp:taxon-name><object-id xmlns:xlink="http://www.w3.org/1999/xlink" content-type="arpha" xlink:type="simple">7188FA95-9566-5664-8693-0D15C0E9AF8F</object-id>
                    		<tp:taxon-name-part taxon-name-part-type="genus" reg="Saxifraga">Saxifraga</tp:taxon-name-part> <tp:taxon-name-part taxon-name-part-type="species" reg="zhiminiae">zhiminiae</tp:taxon-name-part>
                    	
                    		<object-id xmlns:xlink="http://www.w3.org/1999/xlink" content-type="ipni" xlink:type="simple">urn:lsid:ipni.org:names:77379400-1</object-id>
                    	</tp:taxon-name><tp:taxon-authority>X.J.Zhang, Bo Xu &amp; M.X.Zhao</tp:taxon-authority><tp:taxon-status xmlns:xlink="http://www.w3.org/1999/xlink" xlink:type="simple">sp. nov.</tp:taxon-status><xref ref-type="fig" rid="F1">Figs 1</xref><xref ref-type="fig" rid="F2">, 2</xref></tp:nomenclature><tp:treatment-sec sec-type="Type"><title>Type.</title><p>China • Xizang: Xigaze City, Dinggyê County, Chentang Town, <named-content xmlns:xlink="http://www.w3.org/1999/xlink" content-type="dwc:verbatimCoordinates" xlink:type="simple">27°54'48"N, 87°29'18"E</named-content>, alt. 3408 m, 13 October 2025, <italic>Bo Xu, Yongpeng Guo, Ziyi Wang, Sangbu Zhala Tsui-4759</italic> (holotype: KUN1719076!; isotypes: KUN1719075!, SWFC!).</p></tp:treatment-sec><tp:treatment-sec sec-type="Diagnosis"><title>Diagnosis.</title><p><italic><tp:taxon-name><tp:taxon-name-part taxon-name-part-type="genus" reg="Saxifraga">Saxifraga</tp:taxon-name-part> <tp:taxon-name-part taxon-name-part-type="species" reg="zhiminiae">zhiminiae</tp:taxon-name-part></tp:taxon-name></italic> resembling <italic><tp:taxon-name><tp:taxon-name-part taxon-name-part-type="genus" reg="Saxifraga">S.</tp:taxon-name-part> <tp:taxon-name-part taxon-name-part-type="species" reg="diversifolia">diversifolia</tp:taxon-name-part></tp:taxon-name></italic> and <italic><tp:taxon-name><tp:taxon-name-part taxon-name-part-type="genus" reg="Saxifraga">S.</tp:taxon-name-part> <tp:taxon-name-part taxon-name-part-type="species" reg="moorcroftiana">moorcroftiana</tp:taxon-name-part></tp:taxon-name></italic>, but the species is easily distinguished from the latter two and any other species of <italic><tp:taxon-name><tp:taxon-name-part taxon-name-part-type="genus" reg="Saxifraga">Saxifraga</tp:taxon-name-part></tp:taxon-name></italic> sect. <italic><tp:taxon-name><tp:taxon-name-part taxon-name-part-type="genus" reg="Saxifraga"/><tp:taxon-name-part taxon-name-part-type="section" reg="Ciliatae">Ciliatae</tp:taxon-name-part></tp:taxon-name></italic> by its plant glabrous, except for glandular-ciliate sepals, leaf blade abaxially red, petals adaxially pink or whitish, proximally dark red and abaxially red.</p></tp:treatment-sec><tp:treatment-sec sec-type="Description"><title>Description.</title><p>Herbs perennial, 15–30 cm tall. Stem glabrous. Basal leaves with petiole 3–6 cm, glabrous; leaf blade cordate to ovate-cordate, 1.8–4.0 × 1.2–3.0 cm, both surfaces and margin glabrous, adaxially green, abaxially green to purplish-red, base cordate, apex acuminate. Cauline leaves 8–12; petiole 0.6–3.5 cm, glabrous; leaf blade subcordate or ovate-cordate, 1.2–4.2 × 0.6–3.1 cm, base cordate or subcordate, apex acuminate; proximal leaf blades larger, both surfaces and marginally glabrous or subglabrous; distal leaf blades smaller, usually glabrous on both surfaces and margin. Cyme corymbose, 4–8 cm, 3–7-flowered; pedicels 8–20 mm, glabrous. Sepals erect to spreading, narrowly ovate, 4.0–5.5 × 1.2–2.3 mm, purplish-red or greenish, glabrous on both surfaces, veins (3) –5, margin glandular ciliate, apex obtuse or acute. Petals adaxially pink or whitish, proximally dark red, abaxially red, apex whitish, elliptic to obovate, 6–10 × 3–5 mm, usually not callose, (3–) 5 (–7)-veined, base narrowed into a short claw, apex obtuse. Stamens 5–8 mm long, filaments linear, dark red with a green base, anther yellowish-orange. Ovary superior, ovoid, 5–8.2 mm; styles 1–2 mm. Seeds elliptic, slightly curved at both ends, ca. 0.5 mm long.</p></tp:treatment-sec><tp:treatment-sec sec-type="Phenology"><title>Phenology.</title><p>Flowering and fruiting from August to October, based on field observations and herbarium specimens.</p></tp:treatment-sec><tp:treatment-sec sec-type="Distribution and ecology"><title>Distribution and ecology.</title><p><italic><tp:taxon-name><tp:taxon-name-part taxon-name-part-type="genus" reg="Saxifraga">Saxifraga</tp:taxon-name-part> <tp:taxon-name-part taxon-name-part-type="species" reg="zhiminiae">zhiminiae</tp:taxon-name-part></tp:taxon-name></italic> is currently known only from Chentang Town, Dinggyê County, Xizang, China, where it grows on moist cliff faces near waterfalls at elevations of 3000–3500 m.</p></tp:treatment-sec><tp:treatment-sec sec-type="Etymology"><title>Etymology.</title><p><italic><tp:taxon-name><tp:taxon-name-part taxon-name-part-type="genus" reg="Saxifraga">Saxifraga</tp:taxon-name-part> <tp:taxon-name-part taxon-name-part-type="species" reg="zhiminiae">zhiminiae</tp:taxon-name-part></tp:taxon-name></italic> is characterised by its attractive, red cordate leaves and striking petal colouration. The specific epithet honours Professor Zhimin Li of Yunnan Normal University, who has dedicated her career to botanical education. With unwavering commitment, she has inspired and nurtured numerous generations of botanists.</p></tp:treatment-sec><tp:treatment-sec><!--Section generated to contain objects referenced in tp:taxon-treatment.--><fig id="F1" position="float" orientation="portrait"><object-id xmlns:xlink="http://www.w3.org/1999/xlink" content-type="doi" xlink:type="simple">10.3897/phytokeys.274.183653.figure1</object-id><object-id xmlns:xlink="http://www.w3.org/1999/xlink" content-type="arpha" xlink:type="simple">B18A9BC6-4764-5EE9-B070-40D66571C133</object-id><label>Figure 1.</label><caption><p><italic><tp:taxon-name><tp:taxon-name-part taxon-name-part-type="genus" reg="Saxifraga">Saxifraga</tp:taxon-name-part> <tp:taxon-name-part taxon-name-part-type="species" reg="zhiminiae">zhiminiae</tp:taxon-name-part></tp:taxon-name></italic>. <bold>A–C</bold>. Leaf blade with petiole and stem glabrous; <bold>D</bold>. Inflorescence; <bold>E</bold>. Flower bud with glabrous pedicel; <bold>F, H</bold>. Flower with a dark red base adaxially; <bold>G</bold>. Fruit; <bold>I</bold>. Plant; <bold>J</bold>. Habit; <bold>K</bold>. Habitat (<bold>G, I, K</bold>, photo by Bo Xu; all other images by Xinxin Zhu).</p></caption><graphic xmlns:xlink="http://www.w3.org/1999/xlink" xlink:href="phytokeys-274-117_article-183653__-g001.jpg" id="oo_1614641.jpg" position="float" orientation="portrait" xlink:type="simple"><uri content-type="original_file" xlink:type="simple">https://binary.pensoft.net/fig/1614641</uri></graphic></fig><fig id="F2" position="float" orientation="portrait"><object-id xmlns:xlink="http://www.w3.org/1999/xlink" content-type="doi" xlink:type="simple">10.3897/phytokeys.274.183653.figure2</object-id><object-id xmlns:xlink="http://www.w3.org/1999/xlink" content-type="arpha" xlink:type="simple">08DAB7F9-D5AF-5180-8CE4-014C2F9E335C</object-id><label>Figure 2.</label><caption><p>Photograph of the holotype of <italic><tp:taxon-name><tp:taxon-name-part taxon-name-part-type="genus" reg="Saxifraga">Saxifraga</tp:taxon-name-part> <tp:taxon-name-part taxon-name-part-type="species" reg="zhiminiae">zhiminiae</tp:taxon-name-part></tp:taxon-name></italic>. (Tsui-4759, KUN1719076).</p></caption><graphic xmlns:xlink="http://www.w3.org/1999/xlink" xlink:href="phytokeys-274-117_article-183653__-g002.jpg" id="oo_1614642.jpg" position="float" orientation="portrait" xlink:type="simple"><uri content-type="original_file" xlink:type="simple">https://binary.pensoft.net/fig/1614642</uri></graphic></fig></tp:treatment-sec></tp:taxon-treatment>
